# Supplementary material for: The Acute Antiallodynic Effect of Tolperisone in Rat Neuropathic Pain and Evaluation of Its Mechanism of Action
Source: Int J Mol Sci. 2022 Aug 24;23(17):9564. doi: 10.3390/ijms23179564 (PMC9455595; doi:10.3390/ijms23179564)
Supplement: Supplementary file 1 [file ijms-23-09564-s001.zip]

Archive with 2 entries (2 files):
- Supplementary Figure S1 Legend.pdf
- Supplementary Figure S1.jpg
